# Supplementary material for: The feasibility of a training course for clubfoot treatment in Africa: A mixed methods study
Source: PLoS One. 2018 Sep 13;13(9):e0203564. doi: 10.1371/journal.pone.0203564 (PMC6136756; doi:10.1371/journal.pone.0203564)
Supplement: S1 Data — (XLSX) [file pone.0203564.s006.xlsx]

## Sheet: general
pilot	Number of participants	Percent			TOTAL mean pre-confidence score	63.9 (58.9 - 69)	TOTAL mean post-confidence score	88.2 (85.9 - 90.5)
Sept 2015 Ethiopia	21	20.79			BPC mean pre-confidence score	59.7 (53.4 - 65.9)	BPC mean post confidence score	89.1 (86.1 - 92.1)
Jan 2016 Ethiopia	17	16.83			APC mean pre-confidence score	77.0 (72.1 - 81.9)	APC mean post confidence score	86.2 (83.5 - 89.0)
July 2016 Ethiopia	18	17.82
Oct 2016 Rwanda	21	20.79			TOTAL	63.9	88.2
Jan 2017 Kenya1	12	11.88			BPC	59.7	89.1
Jan 2017 Kenya2	12	11.88			APC	77	86.2
Total	101	100
course	Number of participants	Percent
basic	77	76.24			TOTAL mean pre-knowledge score	55.1 (50.7 - 59.5)	TOTAL mean post-knowledge score	78.4 (75.8 - 80.9)
advanced	24	23.76			BPC mean pre-knowledge score	53.9 (48.5 - 59.4)	BPC mean post knowledge score	80.3 (77.3 - 83.2)
Total	101	100			APC mean pre-knowledge score	58.8 (52.5 - 65.3)	APC mean post knowledge score	72.5 (67.8 - 77.2)
sex	Freq.	Percent			TOTAL	55.1	78.4
male	66	65.35			BPC	53.9	80.3
female	33	32.67			APC	58.8	72.5
missing	2	1.98
Total	101	100
cadre	Freq.	Percent
physio	39	38.61
nurse	22	21.78
dr	21	20.79
other	15	14.85
missing	4	3.96
Total	101	100

## Sheet: cadre
confidence	pre-training	post training		knowledge	pre-training	post training
physiotherapist	66	87		physiotherapist	60	81
nurse	54	88		nurse	44	76
doctor	56	89		doctor	54	83
other	79	86		other	58	71

## Sheet: gender
confidence	pre	post		knowledge	pre	post
male	62.8	89.5		male	58.6	81.8
female	66.4	84.6		female	47.9	72.4
